# Supplementary material for: Early L-T4 intervention improves fetal heart development in pregnant rats with subclinical hypothyroidism rats by activating BMP4/Smad4 signaling pathway
Source: BMC Cardiovasc Disord. 2020 Aug 14;20:369. doi: 10.1186/s12872-020-01646-3 (PMC7427857; doi:10.1186/s12872-020-01646-3)
Supplement: Supplementary file 1 — Additional file 1. [file 12872_2020_1646_MOESM1_ESM.zip]

Archive with 23 entries (23 files):
- 1.jpg
- 10R3.jpg
- 11R3.jpg
- 12R3.jpg
- 14R3.jpg
- 15R3.jpg
- 16R3.jpg
- 17R3.jpg
- 18R3.jpg
- 19R3.jpg
- 2.jpg
- 20R3.jpg
- 21R3.jpg
- 22R3.jpg
- 23R3.jpg
- 24R3.jpg
- 3.jpg
- 4.jpg
- 5.jpg
- 6.jpg
- 7.jpg
- 8.jpg
- 9.jpg
